# Supplementary material for: Prognostic Significance of AI-Enhanced ECG for Emergency Department Patients
Source: Diagnostics (Basel). 2025 Jul 25;15(15):1874. doi: 10.3390/diagnostics15151874 (PMC12346629; doi:10.3390/diagnostics15151874)
Supplement: Supplementary file 1 [file diagnostics-15-01874-s001.zip]

Archive with 1 entries (1 files):
- diagnostics-3707589-supplementary.pdf
